# Supplementary material for: Biomarkers for Pregnancy Latency Prediction after Preterm Premature Rupture of Membranes–A Systematic Review
Source: Int J Mol Sci. 2023 Apr 28;24(9):8027. doi: 10.3390/ijms24098027 (PMC10178250; doi:10.3390/ijms24098027)
Supplement: Supplementary file 1 [file ijms-24-08027-s001.zip]

Archive with 2 entries (2 files):
- Supplementary Table S1.PRISMA_checklist.pdf
- Supplementary Table S2.The Newcastle-Ottawa scale updated.pdf
